# Supplementary material for: A Novel Expert System for Diagnosis of Iron Deficiency Anemia
Source: Comput Math Methods Med. 2022 Oct 14;2022:7352096. doi: 10.1155/2022/7352096 (PMC9586777; doi:10.1155/2022/7352096)
Supplement: Supplementary Materials — Dataset and R codes used in the study are available as supplementary files online. [file 7352096.f1.zip]

Archive with 2 entries (2 files):
- dataset.docx
- R codes.docx
